# Supplementary material for: The effectiveness of GAI-assisted teaching methods in medical education: a systematic review and meta-analysis
Source: Front Public Health. 2026 Apr 22;14:1813108. doi: 10.3389/fpubh.2026.1813108 (PMC13143992; doi:10.3389/fpubh.2026.1813108)
Supplement: Supplementary file 1 [file Table_1.xlsx]

## Sheet: KS
NO	AuthorYear	Tmean	Tsd	Tn	Cmean	Csd	Cn
1	Kalam KA et al.(2025)	9.6	0.52	10	6.64	1.57	11
2	Aneesh KV et al. (2025)	12.83	3.47	103	13.18	3.36	103
3	Chen Y (2025)	84.47	3.48	20	81.72	4.37	20
4	Zeng J et al. (2025)	115.42	22.7	72	110.93	29.01	70
5	Huang S et al. (2025)	41.24	8.19	94	42.03	8.34	93
6	Ergezen Sahin G et al. (2025)	81.8	11.5	19	69.4	11.5	16
7	Li L et al. (2025)	77.3	4.3	39	66.5	5.4	40
8	Han JW et al. (2025)	7.32	1.22	31	6.72	1.33	29
9	Molu Birsel (2025)	75.71	12.31	35	48.22	17.83	35
10	Kejingyun S et al. (2025)	74.3	14.8	50	77.6	14.9	50
11	Wu C et al. (2025)	86.44	5.59	31	77.86	4.16	30
12	Mayor-Silva LI et al. (2026)	6.34	1.29	69	7.06	1.37	68
13	Tseng LP et al. (2025)	81	5.64	102	75.8	7.68	101
14	Höhne E et al. (2025)	8.73	1.38	25	9	1.12	25
15	Coelho MS et al. (2026)	7.91	1.58	11	8.45	1.28	11
16	Du YJ et al. (2025)	89.65	4.23	33	78.32	5.16	33
17	Qin W et al. (2025)	85.6	4.9	30	78.4	6.2	30
18	Zhu DR et al. (2025)	86.91	6.59	33	80.23	6.82	35
19	Fu HR et al. (2025)	86.3	5.5	30	77.5	6.2	30
20	Fan HX et al. (2025)	69.75	13.3	57	64.1	14.93	57
21	Liu MD et al. (2025)	96.32	2.17	30	93.57	2.3	30
22	Zhu B et al. (2025)	93.12	2.48	59	85.14	4.26	61
23	Shi P et al. (2025)	63.37	5.94	120	60.1	4.83	118
24	Zheng XS et al. (2025)	90.73	4.138	51	83.45	5.216	51
25	Yu Z et al. (2025)	91.3	4.2	53	85.6	5.1	53
26	Liu Y et al. (2025)	93.5	4.6	42	82.8	6.1	43
27	Zhu YL et al. (2025)	80.98	9.23	87	71.34	12.52	83
28	Fen LH et al. (2025)	84.56	5.78	28	78.2	6.33	28
29	Wang D et al. (2025)	79.1	7.88	77	75.19	7.83	77
30	Zhang ML et al. (2025)	89.2	3.8	40	87.6	4.1	40
31	Liang X et al. (2025)	84.32	3.26	42	78.33	4.43	42
32	Liang C et al. (2025)	92.57	4.46	58	87.91	6.81	57
33	Cheng YX et al. (2025)	83.5	9.98	31	74.2	10.7	35
34	Wang HY et al. (2025)	90.12	4.56	41	80.23	6.89	40
35	Gan W et al. (2024)	141.2	26.68	54	130.8	25.56	56
36	Zheng K et al. (2024)	82.91	5.054	34	72.16	7.595	32
37	Wang D et al. (2024)	84.63	9.82	41	81.09	10.65	43
38	Akutay S et al. (2024)	7.43	1.58	94	6.9	1.74	94
39	Roganović J (2024)	4.85	0.89	13	4.65	0.91	47
40	Bhatia AP et al (2024)	1.7	1.33	82	3.57	0.5	82
41	Zhao Y et al. (2024)	56.91	3.01	32	51.36	5.22	31
42	Li L et al. (2024)	43	2.95	30	41.27	3.26	30
43	Cui XP et al. (2024)	92.38	3.21	40	85.17	4.09	40
44	Ke H et al. (2024)	88.62	8.1	42	82.5	12.39	38
45	Feng M et al. (2024)	25.57	3.88	43	22.29	4.36	42
46	Bai Y et al. (2024)	95.88	5.76	40	92.5	5.54	40
47	Liu RN et al. (2024)	78.6	4.44	46	70.53	8.37	45
48	Zhong WY et al. (2024)	93.93	3.18	40	86.53	10.52	40
49	Liaw SY et al. (2023)	9.06	1.78	32	7.75	2.08	32
50	Al Kahf S et al. (2023)	12.5	1.8	104	12.1	1.9	255
51	Zhao C et al. (2023)	89.5	5.86	36	85.92	8.33	31
52	Cai W et al. (2023)	88.1	3.36	30	76.77	4.73	30
53	Han JW et al. (2022)	10.07	2.24	30	10.77	1.7	31
54	Wang X et al. (2022)	88.5	2.2	51	82.3	2.8	50
55	Liu J et al. (2022)	87.72	1.017	50	83.34	1.232	50
56	Yang FF et al. (2021)	94.07	2.83	30	81.59	3.6	30
57	Fernández-Alemán JL et al (2016)	5.94	1.63	76	5.24	1.84	88

## Sheet: PS
NO	AuthorYear	Tmean	Tsd	Tn	Cmean	Csd	Cn
5	Huang S et al. (2025)	73.12	10.06	94	65.54	12.48	93
6	Ergezen Sahin G et al. (2025)	38	13	19	31.3	18	16
8	Han JW et al. (2025)	56.1	9	31	47.21	5	29
11	Wu C et al. (2025)	83.84	6	31	79.12	4	30
14	Höhne E et al. (2025)	14.37	4	25	14.53	4	25
16	Du YJ et al. (2025)	90.12	3	33	80.25	4	33
17	Qin W et al. (2025)	89.18	1	30	80.75	1	30
18	Zhu DR et al. (2025)	88.36	3	33	82.71	4	35
19	Fu HR et al. (2025)	89.1	4	30	81.4	5	30
21	Liu MD et al. (2025)	94.33	2	30	92.01	2	30
22	Zhu B et al. (2025)	87.24	3	59	81.12	4	61
24	Zheng XS et al. (2025)	85.92	5	51	76.34	6	51
25	Yu Z et al. (2025)	89.7	3	53	82.4	4	53
29	Wang D et al. (2025)	21.65	3	77	19.05	3	77
30	Zhang ML et al. (2025)	85.4	5	40	82.1	6	40
34	Wang HY et al. (2025)	87.28	6	41	73.69	8	40
36	Zheng K et al. (2024)	76.24	12	34	70.19	11	32
37	Wang D et al. (2024)	84.51	3	41	80.67	5	43
42	Li L et al. (2024)	41.2	2	30	38.57	4	30
43	Cui XP et al. (2024)	4.75	0.1	40	4.35	0.12	40
44	Ke H et al. (2024)	91.14	5	42	88.16	5	38
45	Feng M et al. (2024)	36.47	3	43	31.24	4	42
46	Bai Y et al. (2024)	83.08	2	40	70.4	4	40
47	Liu RN et al. (2024)	81.74	3	46	73.11	4	45
48	Zhong WY et al. (2024)	47.33	1	40	41.58	7	40
49	Liaw SY et al. (2023)	13.63	4	32	12.75	3	32
52	Cai W et al. (2023)	90.63	3	30	77.47	4	30
54	Wang X et al. (2022)	87.7	1	51	81.6	2	50
56	Yang FF et al. (2021)	92.59	1	30	86.55	1	30
58	Chang CY et al. (2025)	85.45	14	33	77.58	10	33
59	Chun J et al. (2025)	98.55	4	43	98.78	5	43
60	Gokkurt Yilmaz BN et al. (2025)	11.4	1	55	9	1	55
61	Liu X et al. (2025)	87.82	9	27	74.83	12	37
62	Wang Z et al. (2025)	86.79	5	28	73.64	4	28
63	Dupont V et al. (2025)	27.6	3	25	23.6	5	25
64	Hui Z et al. (2025)	93.9	3	21	90.33	4	21
65	Hassoulas A et al. (2025)	57.96	9	10	49.75	11	10
66	Kestel S et al. (2025)	84.84	6	38	74.05	3	41
67	Uysal Yalçın S et al. (2025)	53.6	14	23	71.5	9	25
68	Liaw SY et al. (2025)	22.1	3	60	21.8	4	87
69	Feng C et al. (2025)	88.6	4	120	82.3	5	120
70	Gao Y et al. (2025)	88.34	6	30	80.34	5	30
71	Yamamoto A et al. (2024)	28.1	1	35	27.1	2	110
72	Yilmaz R et al. (2024)	9.19	1	31	7.3	1	30
73	Simsek-Cetinkaya S et al. (2023)	59.71	12	52	73.72	15	51
74	Kang SL et al. (2023)	88.62	3	60	79.27	5	60
75	Xu YM et al. (2021)	84.1	5	30	76.3	7	30
76	Yan CC et al. (2021)	87.23	6	40	79.9	8	40
77	Gao L et al. (2020)	74.7	4	55	68.7	4	55
78	Miao LH et al. (2019)	91.5	5	96	85.5	6	98

## Sheet: TS-1
NO	AuthorYear	Tmean	Tsd	Tn	Cmean	Csd	Cn
2	Aneesh KV et al. (2025)	4.3	0.7	103	4.5	0.5	103
3	Chen Y (2025)	17.45	3.94	20	16.05	3.69	20
8	Han JW et al. (2025)	7.42	1.59	31	5.55	1.74	29
11	Wu C et al. (2025)	17.23	1.33	31	15.38	1.5	30
19	Fu HR et al. (2025)	4.3	0.6	30	3.6	0.7	30
24	Zheng XS et al. (2025)	94.38	2.764	51	86.17	3.825	51
25	Yu Z et al. (2025)	4.7	0.4	53	3.9	0.9	53
28	Fen LH et al. (2025)	4.8	0.28	28	4.22	0.37	28
36	Zheng K et al. (2024)	91.647	2.673	34	90.031	2.776	32
38	Akutay S et al. (2024)	8.8	1.41	94	9.08	1.45	94
51	Zhao C et al. (2023)	89.25	5.92	36	80.75	3.42	31
53	Han JW et al. (2022)	8.67	1.24	30	8.03	1.68	31
59	Chun J et al. (2025)	4.91	0.39	43	4.9	0.43	43
60	Gokkurt Yilmaz BN et al. (2025)	4.7	0.3	55	3.3	0.8	55
73	Simsek-Cetinkaya S et al. (2023)	56.59	6.27	52	50.45	12.19	51

## Sheet: TS-2
NO	AuthorYear	Tevent	Tn	Cenevt	Cn
1	Kalam KA et al.(2025)	7	10	5	11
18	Zhu DR et al. (2025)	31	33	26	35
21	Liu MD et al. (2025)	28	30	22	30
22	Zhu B et al. (2025)	57	59	51	61
23	Shi P et al. (2025)	107	120	88	118
26	Liu Y et al. (2025)	40	42	32	43
27	Zhu YL et al. (2025)	75	87	39	83
32	Liang C et al. (2025)	58	58	57	57
34	Wang HY et al. (2025)	30	41	13	40
41	Zhao Y et al. (2024)	32	32	21	31
43	Cui XP et al. (2024)	39	40	34	40
44	Ke H et al. (2024)	40	42	35	38
45	Feng M et al. (2024)	40	43	21	42
47	Liu RN et al. (2024)	45	46	37	45
48	Zhong WY et al. (2024)	38	40	20	40
52	Cai W et al. (2023)	29	30	22	30
54	Wang X et al. (2022)	46	51	37	50
55	Liu J et al. (2022)	45	50	37	50
56	Yang FF et al. (2021)	29	30	22	30
69	Feng C et al. (2025)	113	120	102	120
74	Kang SL et al. (2023)	60	60	45	60
77	Gao L et al. (2020)	50	55	33	55
78	Miao LH et al. (2019)	95	96	90	98

## Sheet: LSE
NO	AuthorYear	Tmean	Tsd	Tn	Cmean	Csd	Cn
6	Ergezen Sahin G et al. (2025)	19.8	11.7	19	-3.9	15	16
8	Han JW et al. (2025)	6.13	1.67	31	4.76	1.35	29
11	Wu C et al. (2025)	9.14	0.54	31	8.46	0.7	30
37	Wang D et al. (2024)	82.17	4.67	41	78.93	6.29	43
49	Liaw SY et al. (2023)	60.1	13.3	32	69.6	14.4	32
53	Han JW et al. (2022)	23.1	3.82	30	21.9	4.7	31
58	Chang CY et al. (2025)	4.74	0.48	33	3.85	0.67	33
			Tevent	Tn		Cenevt	Cn
63	Dupont V et al. (2025)		10	25		4	25

## Sheet: LI
NO	AuthorYear	Tmean	Tsd	Tn	Cmean	Csd	Cn
6	Ergezen Sahin G et al. (2025)	74.2	3.9	19	73.2	6.8	16
22	Zhu B et al. (2025)	4.56	0.35	59	4.01	0.41	61
51	Zhao C et al. (2023)	18.33	1.67	36	15.75	1.67	31
53	Han JW et al. (2022)	8.4	1.43	30	7.77	1.77	31
			Tevent	Tn		Cenevt	Cn
76	Yan CC et al. (2021)		40	40		28	40
17	Qin W et al. (2025)		26	30		16	30
34	Wang HY et al. (2025)		35	41		13	40
47	Liu RN et al. (2024)		44	46		36	45

## Sheet: SLA
NO	AuthorYear	Tmean	Tsd	Tn	Cmean	Csd	Cn
16	Du YJ et al. (2025)	102.34	8.56	33	88.28	7.21	33
19	Fu HR et al. (2025)	7.5	1	30	5.9	1.2	30
29	Wang D et al. (2025)	7.12	1.65	77	5.81	1.68	77
31	Liang X et al. (2025)	8.92	0.52	42	7.72	0.56	42
37	Wang D et al. (2024)	235.56	13.5	41	226.35	13.9	43
51	Zhao C et al. (2023)	17.67	1.39	36	15.17	2.02	31
53	Han JW et al. (2022)	8.77	1.19	30	7.87	1.62	31
			Tevent	Tn		Cenevt	Cn
26	Liu Y et al. (2025)		41	42		31	43
27	Zhu YL et al. (2025)		37	87		13	83
34	Wang HY et al. (2025)		38	41		30	40
41	Zhao Y et al. (2024)		31	32		20	31
45	Feng M et al. (2024)		39	43		26	42
47	Liu RN et al. (2024)		46	46		39	45
76	Yan CC et al. (2021)		40	40		18	40

## Sheet: CTA
NO	AuthorYear	Tmean	Tsd	Tn	Cmean	Csd	Cn
8	Han JW et al. (2025)	56.1	9.26	31	47.21	5.51	29
10	Kejingyun S et al. (2025)	4.08	1.37	50	4.2	1.36	50
19	Fu HR et al. (2025)	8.2	0.8	30	6.5	1.1	30
22	Zhu B et al. (2025)	4.58	0.36	59	3.85	0.45	61
24	Zheng XS et al. (2025)	88.45	5.284	51	78.92	6.173	51
25	Yu Z et al. (2025)	18.2	1.5	53	15.3	2.1	53
28	Fen LH et al. (2025)	8.25	0.66	28	7.35	0.7	28
31	Liang X et al. (2025)	8.95	0.62	42	8.12	0.42	42
36	Zheng K et al. (2024)	92.941	2.131	34	89.312	2.533	32
53	Han JW et al. (2022)	60.7	7.14	30	58.97	8.74	31
58	Chang CY et al. (2025)	4.46	0.51	33	3.82	0.71	33
64	Hui Z et al. (2025)	6.14	1.15	21	5.14	1.06	21
69	Feng C et al. (2025)	85.7	3.8	120	79.4	4.6	120
77	Gao L et al. (2020)	14.9	3	55	12.9	2.4	55
			Tevent	Tn		Cenevt	Cn
41	Zhao Y et al. (2024)		32	32		21	31
45	Feng M et al. (2024)		41	43		19	42
47	Liu RN et al. (2024)		45	46		37	45
54	Wang X et al. (2022)		47	51		36	50

## Sheet: APS
NO	AuthorYear	Tmean	Tsd	Tn	Cmean	Csd	Cn
12	Mayor-Silva LI et al. (2026)	2.54	0.5	69	2.56	0.5	68
21	Liu MD et al. (2025)	40.11	3.89	30	37.04	3.82	30
24	Zheng XS et al. (2025)	89.53	5.18	51	77.84	6.43	51
30	Zhang ML et al. (2025)	91.5	4	40	86.3	5.7	40
31	Liang X et al. (2025)	8.76	0.11	42	7.96	0.16	42
58	Chang CY et al. (2025)	4.58	0.5	33	3.92	0.79	33
64	Hui Z et al. (2025)	6.48	1.33	21	5.24	1.55	21
69	Feng C et al. (2025)	86.5	3.9	120	80.2	4.5	120
			Tevent	Tn		Cenevt	Cn
45	Feng M et al. (2024)		37	43		22	42
47	Liu RN et al. (2024)		44	46		36	45
76	Yan CC et al. (2021)		40	40		15	40

## Sheet: CTS
NO	AuthorYear	Tmean	Tsd	Tn	Cmean	Csd	Cn
10	Kejingyun S et al. (2025)	8.42	1.76	50	9.9	1.76	50
19	Fu HR et al. (2025)	7.8	0.9	30	6.2	1.3	30
25	Yu Z et al. (2025)	13.6	1.2	53	10.8	1.7	53
			Tevent	Tn		Cenevt	Cn
76	Yan CC et al. (2021)		40	40		21	40
